# Supplementary material for: Species-Specific Color Preferences During Foraging in Aedes aegypti, Aedes albopictus, and Culex quinquefasciatus Across Varying Light Conditions
Source: Insects. 2026 Mar 3;17(3):276. doi: 10.3390/insects17030276 (PMC13027081; doi:10.3390/insects17030276)
Supplement: Supplementary file 1 [file insects-17-00276-s001.zip]

Archive with 3 entries (3 files):
- Supplementary Table S3 Number of colored mosquitoes.pdf
- Supplementary Table S1 One-sided statistical analysis of the results of the two-choice feeding bioassay_2025-06-11_FF.pdf
- Supplementary Table S2 Two-sided statistical analysis of the results of the two-choice feeding bioassay.pdf
